# Supplementary material for: Expert-AI Collaborative Training for Novice Endoscopists: A Path to Enhanced Efficiency
Source: Bioengineering (Basel). 2025 May 28;12(6):582. doi: 10.3390/bioengineering12060582 (PMC12189645; doi:10.3390/bioengineering12060582)
Supplement: Supplementary file 1 [file bioengineering-12-00582-s001.zip]

Archive with 1 entries (1 files):
- bioengineering-3547922-supplementary.pdf
